# Supplementary material for: Structure–Property Relationships in Auxetic Liquid Crystal Elastomers—The Effect of Spacer Length
Source: Polymers (Basel). 2024 Jul 9;16(14):1957. doi: 10.3390/polym16141957 (PMC11280505; doi:10.3390/polym16141957)
Supplement: Supplementary file 1 [file polymers-16-01957-s001.zip]

Archive with 1 entries (1 files):
- polymers-3077560-supplementary.pdf
